# Supplementary material for: Conserved Functions of Orthohepadnavirus X Proteins to Inhibit Type-I Interferon Signaling
Source: Int J Mol Sci. 2024 Mar 28;25(7):3753. doi: 10.3390/ijms25073753 (PMC11011558; doi:10.3390/ijms25073753)
Supplement: Supplementary file 1 [file ijms-25-03753-s001.zip]

Archive with 2 entries (2 files):
- 240221 Supplementary Table Final.pdf
- ijms-2906135-supplementary.pdf
